# Supplementary material for: Involvement of the p38 MAPK-NLRC4-Caspase-1 Pathway in Ionizing Radiation-Enhanced Macrophage IL-1β Production
Source: Int J Mol Sci. 2022 Nov 9;23(22):13757. doi: 10.3390/ijms232213757 (PMC9698243; doi:10.3390/ijms232213757)
Supplement: Supplementary file 1 [file ijms-23-13757-s001.zip]

Archive with 1 entries (1 files):
- ijms-1940216-supplementary.pdf
